# Supplementary material for: Identifying Leafhopper Targets for Controlling Aster Yellows in Carrots and Celery
Source: Insects. 2020 Jul 2;11(7):411. doi: 10.3390/insects11070411 (PMC7412092; doi:10.3390/insects11070411)
Supplement: Supplementary file 1 [file insects-11-00411-s001.zip]

Archive with 4 entries (4 files):
- Figure S1-S4.docx
- Table S1 (accession number data).csv
- Table S2 (Data used in analyses).xlsx
- Table S3 (pairwise disimilarity matrix).pdf
