# Supplementary material for: Identifying Leafhopper Targets for Controlling Aster Yellows in Carrots and Celery
Source: Insects. 2020 Jul 2;11(7):411. doi: 10.3390/insects11070411 (PMC7412092; doi:10.3390/insects11070411)
Supplement: Supplementary file 1 [file insects-11-00411-s001.zip › Table S1 (accession number data).csv]

specimen-voucher	Accession_Number	Organism	Collection_date	Fwd_primer_name	Fwd_primer_seq	Rev_primer_name	Rev_primer_seq
13-2018	MT643826	Balclutha	30-Jul-18	Nancy	CCC GGT AAA ATT AAA ATA TAA ACT TC	Ron	GGA TCA CCT GAT ATA GCA TTT CC
72-2018	MT643841	Agallia	25-Jul-18	Nancy	CCC GGT AAA ATT AAA ATA TAA ACT TC	Ron	GGA TCA CCT GAT ATA GCA TTT CC
73-2018	MT643893	Aphrodes bicinctus	26-Jun-18	Nancy	CCC GGT AAA ATT AAA ATA TAA ACT TC	Ron	GGA TCA CCT GAT ATA GCA TTT CC
120-2018	MT643890	Aphrodes bicinctus	26-Jun-18	Nancy	CCC GGT AAA ATT AAA ATA TAA ACT TC	Ron	GGA TCA CCT GAT ATA GCA TTT CC
76-2018	MT643867	Empoasca fabae	28-Jun-18	Nancy	CCC GGT AAA ATT AAA ATA TAA ACT TC	Ron	GGA TCA CCT GAT ATA GCA TTT CC
78-2018	MT643842	Agallia	10-Jul-18	Nancy	CCC GGT AAA ATT AAA ATA TAA ACT TC	Ron	GGA TCA CCT GAT ATA GCA TTT CC
79-2018	MT643875	Erythroneura	29-May-18	Nancy	CCC GGT AAA ATT AAA ATA TAA ACT TC	Ron	GGA TCA CCT GAT ATA GCA TTT CC
81-2018	MT643861	Empoasca fabae	1-Aug-18	Nancy	CCC GGT AAA ATT AAA ATA TAA ACT TC	Ron	GGA TCA CCT GAT ATA GCA TTT CC
1740-2019	MT643847	Endria inimica	11-Jul-19	Nancy	CCC GGT AAA ATT AAA ATA TAA ACT TC	Ron	GGA TCA CCT GAT ATA GCA TTT CC
85-2018	MT643887	Paraphlepsius	3-Jul-18	Nancy	CCC GGT AAA ATT AAA ATA TAA ACT TC	Ron	GGA TCA CCT GAT ATA GCA TTT CC
86-2018	MT643843	Agallia	25-Jul-18	Nancy	CCC GGT AAA ATT AAA ATA TAA ACT TC	Ron	GGA TCA CCT GAT ATA GCA TTT CC
2--2019	MT643831	Psammotettix lividellus	23-Jul-19	Nancy	CCC GGT AAA ATT AAA ATA TAA ACT TC	Ron	GGA TCA CCT GAT ATA GCA TTT CC
1730-2019	MT643884	Empoasca fabae	11-Jul-19	Nancy	CCC GGT AAA ATT AAA ATA TAA ACT TC	Ron	GGA TCA CCT GAT ATA GCA TTT CC
88-2018	MT643868	Empoasca fabae	10-Jul-18	Nancy	CCC GGT AAA ATT AAA ATA TAA ACT TC	Ron	GGA TCA CCT GAT ATA GCA TTT CC
89-2018	MT643886	Empoasca fabae	26-Jun-18	Nancy	CCC GGT AAA ATT AAA ATA TAA ACT TC	Ron	GGA TCA CCT GAT ATA GCA TTT CC
90-2018	MT643853	Paraphlepsius	5-Jul-18	Nancy	CCC GGT AAA ATT AAA ATA TAA ACT TC	Ron	GGA TCA CCT GAT ATA GCA TTT CC
93-2018	MT643891	Aphrodes bicinctus	26-Jun-18	Nancy	CCC GGT AAA ATT AAA ATA TAA ACT TC	Ron	GGA TCA CCT GAT ATA GCA TTT CC
97-2018	MT643869	Graphocephala	1-Aug-18	Nancy	CCC GGT AAA ATT AAA ATA TAA ACT TC	Ron	GGA TCA CCT GAT ATA GCA TTT CC
98-2018	MT643844	Agallia	30-Jul-18	Nancy	CCC GGT AAA ATT AAA ATA TAA ACT TC	Ron	GGA TCA CCT GAT ATA GCA TTT CC
99-2018	MT643846	Agallia	25-Jul-18	Nancy	CCC GGT AAA ATT AAA ATA TAA ACT TC	Ron	GGA TCA CCT GAT ATA GCA TTT CC
105-2018	MT643854	Paraphlepsius	28-Jun-18	Nancy	CCC GGT AAA ATT AAA ATA TAA ACT TC	Ron	GGA TCA CCT GAT ATA GCA TTT CC
109-2018	MT643852	Colladonus clitellarius	26-Jun-18	Nancy	CCC GGT AAA ATT AAA ATA TAA ACT TC	Ron	GGA TCA CCT GAT ATA GCA TTT CC
1--2019	MT643882	Cuerna	7-Jun-19	Nancy	CCC GGT AAA ATT AAA ATA TAA ACT TC	Ron	GGA TCA CCT GAT ATA GCA TTT CC
1723-2019	MT643837	Psammotettix lividellus	11-Jul-19	Nancy	CCC GGT AAA ATT AAA ATA TAA ACT TC	Ron	GGA TCA CCT GAT ATA GCA TTT CC
113-2018	MT643870	Draeculacephala	31-May-18	Nancy	CCC GGT AAA ATT AAA ATA TAA ACT TC	Ron	GGA TCA CCT GAT ATA GCA TTT CC
127-2018	MT643865	Empoasca fabae	28-Jun-18	Nancy	CCC GGT AAA ATT AAA ATA TAA ACT TC	Ron	GGA TCA CCT GAT ATA GCA TTT CC
158-2018	MT643827	Balclutha	30-Jul-18	Nancy	CCC GGT AAA ATT AAA ATA TAA ACT TC	Ron	GGA TCA CCT GAT ATA GCA TTT CC
173-2018	MT643866	Empoasca fabae	26-Jun-18	Nancy	CCC GGT AAA ATT AAA ATA TAA ACT TC	Ron	GGA TCA CCT GAT ATA GCA TTT CC
179-2018	MT643856	Paraphlepsius	26-Jun-18	Nancy	CCC GGT AAA ATT AAA ATA TAA ACT TC	Ron	GGA TCA CCT GAT ATA GCA TTT CC
185-2018	MT643864	Empoasca fabae	26-Jun-18	Nancy	CCC GGT AAA ATT AAA ATA TAA ACT TC	Ron	GGA TCA CCT GAT ATA GCA TTT CC
190-2018	MT643880	Idiocerus	26-Jun-18	Nancy	CCC GGT AAA ATT AAA ATA TAA ACT TC	Ron	GGA TCA CCT GAT ATA GCA TTT CC
194-2018	MT643881	Idiocerus	26-Jun-18	Nancy	CCC GGT AAA ATT AAA ATA TAA ACT TC	Ron	GGA TCA CCT GAT ATA GCA TTT CC
196-2018	MT643859	Empoasca fabae	28-Jun-18	Nancy	CCC GGT AAA ATT AAA ATA TAA ACT TC	Ron	GGA TCA CCT GAT ATA GCA TTT CC
39-2018	MT643857	Empoasca fabae	30-Jul-18	Nancy	CCC GGT AAA ATT AAA ATA TAA ACT TC	Ron	GGA TCA CCT GAT ATA GCA TTT CC
238-2018	MT643855	Cuerna	1-Aug-18	Nancy	CCC GGT AAA ATT AAA ATA TAA ACT TC	Ron	GGA TCA CCT GAT ATA GCA TTT CC
325-2018	MT643862	Empoasca fabae	3-Jul-18	Nancy	CCC GGT AAA ATT AAA ATA TAA ACT TC	Ron	GGA TCA CCT GAT ATA GCA TTT CC
338-2018	MT643860	Empoasca fabae	3-Jul-18	Nancy	CCC GGT AAA ATT AAA ATA TAA ACT TC	Ron	GGA TCA CCT GAT ATA GCA TTT CC
416-2018	MT643879	Paraphlepsius	26-Jun-18	Nancy	CCC GGT AAA ATT AAA ATA TAA ACT TC	Ron	GGA TCA CCT GAT ATA GCA TTT CC
916-2019	MT643848	Endria inimica	11-Jul-19	Nancy	CCC GGT AAA ATT AAA ATA TAA ACT TC	Ron	GGA TCA CCT GAT ATA GCA TTT CC
921-2019	MT643871	Draeculacephala	10-Jul-19	Nancy	CCC GGT AAA ATT AAA ATA TAA ACT TC	Ron	GGA TCA CCT GAT ATA GCA TTT CC
933-2019	MT643892	Aphrodes bicinctus	11-Jul-19	Nancy	CCC GGT AAA ATT AAA ATA TAA ACT TC	Ron	GGA TCA CCT GAT ATA GCA TTT CC
964-2019	MT643883	Cuerna	7-Jun-19	Nancy	CCC GGT AAA ATT AAA ATA TAA ACT TC	Ron	GGA TCA CCT GAT ATA GCA TTT CC
1044-2019	MT643832	Psammotettix lividellus	11-Jul-19	Nancy	CCC GGT AAA ATT AAA ATA TAA ACT TC	Ron	GGA TCA CCT GAT ATA GCA TTT CC
1046-2019	MT643888	Latalus	7-Aug-19	Nancy	CCC GGT AAA ATT AAA ATA TAA ACT TC	Ron	GGA TCA CCT GAT ATA GCA TTT CC
1064-2019	MT643828	Balclutha	14-Jul-19	Nancy	CCC GGT AAA ATT AAA ATA TAA ACT TC	Ron	GGA TCA CCT GAT ATA GCA TTT CC
1282-2019	MT643830	Balclutha	22-Jul-19	Nancy	CCC GGT AAA ATT AAA ATA TAA ACT TC	Ron	GGA TCA CCT GAT ATA GCA TTT CC
1315-2019	MT643833	Psammotettix lividellus	15-Aug-19	Nancy	CCC GGT AAA ATT AAA ATA TAA ACT TC	Ron	GGA TCA CCT GAT ATA GCA TTT CC
1353-2019	MT643829	Balclutha	9-Aug-19	Nancy	CCC GGT AAA ATT AAA ATA TAA ACT TC	Ron	GGA TCA CCT GAT ATA GCA TTT CC
1358-2019	MT643851	Elymana inornata	1-Aug-19	Nancy	CCC GGT AAA ATT AAA ATA TAA ACT TC	Ron	GGA TCA CCT GAT ATA GCA TTT CC
1378-2019	MT643878	Jikradia olitoria	22-Aug-19	Nancy	CCC GGT AAA ATT AAA ATA TAA ACT TC	Ron	GGA TCA CCT GAT ATA GCA TTT CC
1382-2019	MT643849	Endria inimica	22-Aug-19	Nancy	CCC GGT AAA ATT AAA ATA TAA ACT TC	Ron	GGA TCA CCT GAT ATA GCA TTT CC
1394-2019	MT643845	Agallia	7-Aug-19	Nancy	CCC GGT AAA ATT AAA ATA TAA ACT TC	Ron	GGA TCA CCT GAT ATA GCA TTT CC
52-2018	MT643889	Aphrodes bicinctus	10-Jul-18	Nancy	CCC GGT AAA ATT AAA ATA TAA ACT TC	Ron	GGA TCA CCT GAT ATA GCA TTT CC
1424-2019	MT643874	Graphocephala hieroglyphica	7-Aug-19	Nancy	CCC GGT AAA ATT AAA ATA TAA ACT TC	Ron	GGA TCA CCT GAT ATA GCA TTT CC
1435-2019	MT643873	Forcipata loca	24-Jul-19	Nancy	CCC GGT AAA ATT AAA ATA TAA ACT TC	Ron	GGA TCA CCT GAT ATA GCA TTT CC
1436-2019	MT643839	Diplocolenus	24-Jul-19	Nancy	CCC GGT AAA ATT AAA ATA TAA ACT TC	Ron	GGA TCA CCT GAT ATA GCA TTT CC
1438-2019	MT643834	Psammotettix lividellus	24-Jul-19	Nancy	CCC GGT AAA ATT AAA ATA TAA ACT TC	Ron	GGA TCA CCT GAT ATA GCA TTT CC
1475-2019	MT643872	Draeculacephala	11-Jul-19	Nancy	CCC GGT AAA ATT AAA ATA TAA ACT TC	Ron	GGA TCA CCT GAT ATA GCA TTT CC
1507-2019	MT643840	Diplocolenus	14-Jul-19	Nancy	CCC GGT AAA ATT AAA ATA TAA ACT TC	Ron	GGA TCA CCT GAT ATA GCA TTT CC
1520-2019	MT643838	Psammotettix lividellus	14-Jul-19	Nancy	CCC GGT AAA ATT AAA ATA TAA ACT TC	Ron	GGA TCA CCT GAT ATA GCA TTT CC
1586-2019	MT643850	Endria inimica	14-Jul-19	Nancy	CCC GGT AAA ATT AAA ATA TAA ACT TC	Ron	GGA TCA CCT GAT ATA GCA TTT CC
1588-2019	MT643876	Doratura stylata	14-Jul-19	Nancy	CCC GGT AAA ATT AAA ATA TAA ACT TC	Ron	GGA TCA CCT GAT ATA GCA TTT CC
56-2018	MT643858	Empoasca fabae	10-Jul-18	Nancy	CCC GGT AAA ATT AAA ATA TAA ACT TC	Ron	GGA TCA CCT GAT ATA GCA TTT CC
1614-2019	MT643836	Psammotettix lividellus	14-Jul-19	Nancy	CCC GGT AAA ATT AAA ATA TAA ACT TC	Ron	GGA TCA CCT GAT ATA GCA TTT CC
1615-2019	MT643835	Psammotettix lividellus	14-Jul-19	Nancy	CCC GGT AAA ATT AAA ATA TAA ACT TC	Ron	GGA TCA CCT GAT ATA GCA TTT CC
1707-2019	MT643877	Doratura stylata	11-Jul-19	Nancy	CCC GGT AAA ATT AAA ATA TAA ACT TC	Ron	GGA TCA CCT GAT ATA GCA TTT CC
63-2018	MT643885	Paraphlepsius	10-Jul-18	Nancy	CCC GGT AAA ATT AAA ATA TAA ACT TC	Ron	GGA TCA CCT GAT ATA GCA TTT CC
71-2018	MT643863	Empoasca fabae	10-Jul-18	Nancy	CCC GGT AAA ATT AAA ATA TAA ACT TC	Ron	GGA TCA CCT GAT ATA GCA TTT CC
