# Supplementary material for: Identifying Leafhopper Targets for Controlling Aster Yellows in Carrots and Celery
Source: Insects. 2020 Jul 2;11(7):411. doi: 10.3390/insects11070411 (PMC7412092; doi:10.3390/insects11070411)
Supplement: Supplementary file 1 [file insects-11-00411-s001.zip › Table S2 (Data used in analyses).xlsx]

## Sheet: metadata
Taxa	lowest taxonomic group leafhoppers were identified as
Date	Date when leafhoppers were collected
County	County leafhoppers were collected from
Sweeps	number of sweeps for the sample collected
Crop	crop leafhoppers were collected from (carrot/celery)
In/Out	if leafhoppers were collected from within (In) or from the field edge (Out)
Counts	number of leafhoppers in the collection sample
Positive	number of leafhoppers with CT-values below 40

## Sheet: Stillson & Szendrei Insects Dat
Taxa	Date	County	Sweeps	Crop	In/Out	Counts	Positive
Agallia sp	2019-07-10	Oceana	150	Carrot	Out	1	0
Agallia sp	2019-07-11	Oceana	300	Carrot	Out	15	0
Agallia sp	2019-07-16	Allegan	300	Celery	Out	1	0
Agallia sp	2019-08-01	Oceana	350	Carrot	In	2	0
Agallia sp	2019-08-07	Oceana	450	Carrot	In	1	0
Agallia sp	2019-07-16	Allegan	600	Celery	In	1	0
Agallia sp	2019-07-24	Oceana	600	Carrot	In	1	0
Agallia sp	2019-08-15	Oceana	600	Carrot	Out	1	0
Agallia sp	2019-07-11	Oceana	700	Carrot	Out	1	0
Agallia sp	2019-07-22	Allegan	800	Celery	Out	1	0
Agallia sp	2018-07-10	Allegan	900	Celery	Out	1	0
Agallia sp	2019-07-21	Allegan	950	Celery	Out	1	0
Agallia sp	2019-08-13	Allegan	1150	Celery	Out	1	0
Agallia sp	2019-08-19	Allegan	1150	Celery	Out	1	0
Agallia sp	2019-08-07	Oceana	1500	Carrot	Out	1	0
Agallia sp	2018-07-25	Allegan	3100	Celery	In	1	0
Agallia sp	2019-08-07	Oceana	4150	Carrot	In	1	0
Agallia sp	2019-08-07	Oceana	4150	Carrot	In	2	0
Agallia sp	2018-07-25	Oceana	NA	Carrot	In	1	0
Agallia sp	2018-07-25	Oceana	NA	Carrot	In	1	0
Agallia sp	2018-07-30	Mason	NA	Carrot	In	1	0
Agallia sp	2019-07-14	Oceana	NA	Carrot	Out	5	0
Agallia sp	2019-07-22	Allegan	NA	Celery	Out	1	0
Aphrodes bicinctus	2018-06-26	Allegan	200	Celery	Out	1	0
Aphrodes bicinctus	2018-06-26	Allegan	200	Celery	Out	1	0
Aphrodes bicinctus	2018-06-26	Allegan	200	Celery	Out	1	0
Aphrodes bicinctus	2018-06-26	Allegan	200	Celery	Out	1	0
Aphrodes bicinctus	2018-06-26	Allegan	200	Celery	Out	1	0
Aphrodes bicinctus	2018-06-26	Allegan	200	Celery	Out	1	0
Aphrodes bicinctus	2019-06-18	Allegan	200	Celery	Out	6	0
Aphrodes bicinctus	2019-06-26	Allegan	200	Celery	Out	3	0
Aphrodes bicinctus	2019-07-02	Allegan	200	Celery	Out	2	0
Aphrodes bicinctus	2019-07-11	Oceana	200	Carrot	Out	2	0
Aphrodes bicinctus	2019-06-25	Allegan	250	Celery	Out	6	0
Aphrodes bicinctus	2019-07-11	Oceana	250	Carrot	Out	2	0
Aphrodes bicinctus	2019-06-26	Allegan	300	Celery	Out	4	0
Aphrodes bicinctus	2019-07-11	Oceana	300	Carrot	Out	4	0
Aphrodes bicinctus	2019-07-11	Oceana	300	Carrot	Out	15	0
Aphrodes bicinctus	2019-07-11	Oceana	300	Carrot	Out	2	0
Aphrodes bicinctus	2019-05-31	Allegan	400	Celery	Out	1	0
Aphrodes bicinctus	2019-05-31	Allegan	400	Celery	Out	1	0
Aphrodes bicinctus	2019-06-03	Allegan	400	Celery	Out	1	0
Aphrodes bicinctus	2019-06-03	Allegan	400	Celery	Out	1	0
Aphrodes bicinctus	2019-06-06	Allegan	400	Celery	Out	1	0
Aphrodes bicinctus	2019-06-10	Allegan	400	Celery	Out	3	0
Aphrodes bicinctus	2019-06-26	Allegan	400	Celery	Out	2	0
Aphrodes bicinctus	2019-07-11	Oceana	450	Carrot	Out	1	0
Aphrodes bicinctus	2018-07-10	Allegan	500	Celery	Out	1	0
Aphrodes bicinctus	2018-07-10	Allegan	500	Celery	Out	1	0
Aphrodes bicinctus	2018-07-10	Allegan	500	Celery	Out	1	0
Aphrodes bicinctus	2019-06-03	Van Buren	500	Celery	Out	1	0
Aphrodes bicinctus	2019-06-12	Allegan	500	Celery	Out	2	0
Aphrodes bicinctus	2019-07-10	Allegan	900	Celery	Out	1	0
Aphrodes bicinctus	2019-07-10	Allegan	900	Celery	Out	1	0
Aphrodes bicinctus	2019-07-10	Allegan	900	Celery	Out	1	0
Aphrodes bicinctus	2019-05-31	Allegan	NA	Celery	Out	1	0
Aphrodes bicinctus	2019-06-11	Allegan	NA	Celery	Out	1	0
Aphrodes bicinctus	2019-06-18	Allegan	NA	Celery	Out	1	0
Aphrodes bicinctus	2019-07-14	Oceana	NA	Carrot	Out	1	0
Aphrodes bicinctus	2019-07-14	Oceana	NA	Carrot	Out	2	0
Athysanus argentarius	2019-07-11	Oceana	300	Carrot	Out	3	0
Athysanus argentarius	2019-07-18	Oceana	550	Carrot	Out	2	0
Athysanus argentarius	2019-07-10	Allegan	900	Celery	Out	1	0
Athysanus argentarius	2019-06-05	Allegan	NA	Celery	Out	1	0
Athysanus argentarius	2019-07-14	Oceana	NA	Carrot	Out	1	0
Balclutha sp.	2018-06-26	Allegan	200	Celery	Out	1	0
Balclutha sp.	2018-06-26	Allegan	200	Celery	Out	1	0
Balclutha sp.	2018-06-26	Allegan	200	Celery	Out	1	0
Balclutha sp.	2018-06-26	Allegan	200	Celery	Out	1	0
Balclutha sp.	2018-06-26	Allegan	200	Celery	Out	1	0
Balclutha sp.	2018-06-26	Allegan	200	Celery	Out	1	0
Balclutha sp.	2018-06-26	Allegan	200	Celery	Out	1	0
Balclutha sp.	2018-06-26	Allegan	200	Celery	Out	1	0
Balclutha sp.	2018-06-26	Allegan	200	Celery	Out	1	0
Balclutha sp.	2018-06-26	Allegan	200	Celery	Out	1	0
Balclutha sp.	2018-06-26	Allegan	200	Celery	Out	1	0
Balclutha sp.	2018-06-26	Allegan	200	Celery	Out	1	0
Balclutha sp.	2018-06-26	Allegan	200	Celery	Out	1	0
Balclutha sp.	2018-06-26	Allegan	200	Celery	Out	1	0
Balclutha sp.	2018-06-26	Allegan	200	Celery	Out	1	0
Balclutha sp.	2018-06-26	Allegan	200	Celery	Out	1	0
Balclutha sp.	2019-06-26	Allegan	300	Celery	Out	1	0
Balclutha sp.	2019-07-11	Oceana	300	Carrot	Out	1	0
Balclutha sp.	2019-07-22	Allegan	300	Celery	Out	2	0
Balclutha sp.	2019-05-31	Allegan	400	Celery	Out	4	0
Balclutha sp.	2019-06-14	Oceana	400	Carrot	Out	1	0
Balclutha sp.	2018-07-10	Allegan	500	Celery	Out	1	0
Balclutha sp.	2018-07-10	Allegan	500	Celery	Out	1	0
Balclutha sp.	2018-07-10	Allegan	500	Celery	Out	1	0
Balclutha sp.	2018-07-10	Allegan	500	Celery	Out	1	0
Balclutha sp.	2019-08-15	Oceana	500	Carrot	Out	1	0
Balclutha sp.	2019-07-16	Allegan	750	Celery	In	1	0
Balclutha sp.	2019-06-07	Oceana	800	Carrot	Out	1	0
Balclutha sp.	2019-06-14	Mason	1150	Carrot	In	1	0
Balclutha sp.	2019-06-14	Mason	1150	Carrot	Out	5	0
Balclutha sp.	2019-06-14	Oceana	1800	Carrot	Out	3	0
Balclutha sp.	2019-08-09	Allegan	1950	Celery	Out	2	0
Balclutha sp.	2018-07-30	Mason	NA	Carrot	In	1	1
Balclutha sp.	2019-06-14	Oceana	NA	Carrot	Out	11	0
Colladonus clitellarius	2019-08-22	Oceana	600	Carrot	Out	1	0
Colladonus clitellarius	2019-08-22	Oceana	700	Carrot	Out	1	0
Colladonus clitellarius	2018-06-26	Allegan	1000	Celery	In	1	0
Commellus sp.	2019-07-14	Oceana	NA	Carrot	Out	1	0
Commellus sp.	2019-07-14	Oceana	NA	Carrot	Out	1	0
Cuerna sp.	2019-06-07	Oceana	800	Carrot	In	1	0
Cuerna sp.	2019-06-07	Oceana	800	Carrot	Out	1	0
Cuerna sp.	2019-06-07	Oceana	800	Carrot	Out	1	0
Diplocolenus (Verdanus) sp.	2019-07-11	Oceana	150	Carrot	Out	1	0
Diplocolenus (Verdanus) sp.	2019-07-11	Oceana	300	Carrot	Out	1	0
Diplocolenus (Verdanus) sp.	2019-07-11	Oceana	300	Carrot	Out	8	0
Diplocolenus (Verdanus) sp.	2019-07-18	Oceana	550	Carrot	Out	1	0
Diplocolenus (Verdanus) sp.	2019-07-24	Oceana	1850	Carrot	Out	2	0
Diplocolenus (Verdanus) sp.	2019-07-11	Oceana	3150	Carrot	Out	2	0
Diplocolenus (Verdanus) sp.	2019-07-11	Oceana	3150	Carrot	Out	5	0
Diplocolenus (Verdanus) sp.	2019-07-14	Oceana	NA	Carrot	Out	12	0
Doratura stylata	2019-07-11	Oceana	150	Carrot	Out	1	0
Doratura stylata	2019-07-11	Oceana	450	Carrot	Out	1	0
Doratura stylata	2019-07-11	Oceana	450	Carrot	Out	1	0
Doratura stylata	2019-07-11	Oceana	450	Carrot	Out	3	0
Doratura stylata	2019-07-18	Oceana	550	Carrot	Out	3	0
Doratura stylata	2019-07-11	Oceana	3150	Carrot	Out	2	0
Doratura stylata	2019-07-11	Oceana	3150	Carrot	Out	4	0
Doratura stylata	2019-07-11	Oceana	3150	Carrot	Out	75	0
Doratura stylata	2019-07-11	Oceana	3150	Carrot	Out	67	1
Doratura stylata	2019-07-14	Oceana	NA	Carrot	Out	2	0
Doratura stylata	2019-07-14	Oceana	NA	Carrot	Out	2	0
Doratura stylata	2019-07-14	Oceana	NA	Carrot	Out	30	0
Draeculacephala sp.	2019-07-11	Oceana	250	Carrot	Out	1	0
Draeculacephala sp.	2019-07-11	Oceana	250	Carrot	Out	1	0
Draeculacephala sp.	2019-07-11	Oceana	300	Carrot	Out	4	0
Draeculacephala sp.	2019-07-11	Oceana	300	Carrot	Out	1	0
Draeculacephala sp.	2019-08-01	Oceana	400	Carrot	Out	1	0
Draeculacephala sp.	2019-07-14	Oceana	500	Carrot	In	1	0
Draeculacephala sp.	2019-07-18	Oceana	550	Carrot	Out	1	0
Draeculacephala sp.	2019-07-18	Oceana	550	Carrot	Out	9	0
Draeculacephala sp.	2019-08-15	Oceana	600	Carrot	Out	4	0
Draeculacephala sp.	2019-08-22	Oceana	600	Carrot	Out	1	0
Draeculacephala sp.	2018-05-31	Allegan	900	Celery	Out	1	0
Draeculacephala sp.	2019-07-10	Allegan	900	Celery	Out	1	0
Draeculacephala sp.	2019-07-21	Allegan	950	Celery	Out	1	0
Draeculacephala sp.	2019-07-21	Allegan	950	Celery	Out	3	0
Draeculacephala sp.	2019-08-19	Allegan	1150	Celery	Out	1	0
Draeculacephala sp.	2019-07-10	Allegan	1550	Celery	Out	1	0
Draeculacephala sp.	2019-07-10	Allegan	1550	Celery	Out	2	0
Draeculacephala sp.	2019-08-13	Allegan	1600	Celery	Out	4	0
Draeculacephala sp.	2019-08-09	Allegan	1750	Celery	Out	3	0
Draeculacephala sp.	2019-07-24	Oceana	1850	Carrot	Out	9	0
Draeculacephala sp.	2019-07-24	Oceana	1850	Carrot	Out	1	0
Draeculacephala sp.	2019-07-11	Oceana	3150	Carrot	Out	2	0
Draeculacephala sp.	2019-08-07	Oceana	4150	Carrot	In	2	0
Draeculacephala sp.	2019-06-05	Allegan	NA	Celery	Out	1	0
Draeculacephala sp.	2019-06-05	Allegan	NA	Celery	Out	5	1
Draeculacephala sp.	2019-07-14	Oceana	NA	Carrot	Out	1	0
Draeculacephala sp.	2019-07-14	Oceana	NA	Carrot	Out	1	0
Draeculacephala sp.	2019-07-14	Oceana	NA	Carrot	Out	7	0
Draeculacephala sp.	2019-07-18	Oceana	NA	Carrot	Out	1	0
Elymana inornata	2019-08-01	Oceana	400	Carrot	Out	1	0
Elymana inornata	2019-08-01	Oceana	400	Carrot	Out	1	0
Empoasca fabae	2019-07-30	Oceana	100	Carrot	In	2	0
Empoasca fabae	2019-07-10	Oceana	150	Carrot	Out	21	0
Empoasca fabae	2018-06-26	Allegan	200	Celery	Out	1	0
Empoasca fabae	2018-06-26	Allegan	200	Celery	Out	1	0
Empoasca fabae	2018-06-26	Allegan	200	Celery	Out	1	0
Empoasca fabae	2018-06-26	Allegan	200	Celery	Out	1	0
Empoasca fabae	2018-06-26	Allegan	200	Celery	Out	1	0
Empoasca fabae	2018-06-26	Allegan	200	Celery	Out	1	0
Empoasca fabae	2018-06-26	Allegan	200	Celery	Out	1	0
Empoasca fabae	2018-06-26	Allegan	200	Celery	Out	1	0
Empoasca fabae	2018-06-26	Allegan	200	Celery	Out	1	0
Empoasca fabae	2018-06-26	Allegan	200	Celery	Out	1	0
Empoasca fabae	2018-06-26	Allegan	200	Celery	Out	1	0
Empoasca fabae	2018-06-26	Allegan	200	Celery	Out	1	0
Empoasca fabae	2018-06-26	Allegan	200	Celery	Out	1	0
Empoasca fabae	2018-06-26	Allegan	200	Celery	Out	1	0
Empoasca fabae	2018-06-26	Allegan	200	Celery	Out	1	0
Empoasca fabae	2018-06-26	Allegan	200	Celery	Out	1	0
Empoasca fabae	2018-06-26	Allegan	200	Celery	Out	1	0
Empoasca fabae	2018-06-26	Allegan	200	Celery	Out	1	0
Empoasca fabae	2018-06-26	Allegan	200	Celery	Out	1	0
Empoasca fabae	2018-06-26	Allegan	200	Celery	Out	1	0
Empoasca fabae	2018-06-26	Allegan	200	Celery	Out	1	0
Empoasca fabae	2018-06-26	Allegan	200	Celery	Out	1	0
Empoasca fabae	2018-06-26	Allegan	200	Celery	Out	1	0
Empoasca fabae	2018-06-26	Allegan	200	Celery	Out	1	0
Empoasca fabae	2018-06-26	Allegan	200	Celery	Out	1	0
Empoasca fabae	2018-06-26	Allegan	200	Celery	Out	1	0
Empoasca fabae	2018-06-26	Allegan	200	Celery	Out	1	0
Empoasca fabae	2018-06-26	Allegan	200	Celery	Out	1	0
Empoasca fabae	2018-06-26	Allegan	200	Celery	Out	1	0
Empoasca fabae	2018-06-26	Allegan	200	Celery	Out	1	0
Empoasca fabae	2018-06-26	Allegan	200	Celery	Out	1	0
Empoasca fabae	2018-06-26	Allegan	200	Celery	Out	1	0
Empoasca fabae	2018-06-26	Allegan	200	Celery	Out	1	0
Empoasca fabae	2018-06-26	Allegan	200	Celery	Out	1	0
Empoasca fabae	2018-06-26	Allegan	200	Celery	Out	1	0
Empoasca fabae	2018-06-26	Allegan	200	Celery	Out	1	0
Empoasca fabae	2018-06-26	Allegan	200	Celery	Out	1	0
Empoasca fabae	2018-06-26	Allegan	200	Celery	Out	1	0
Empoasca fabae	2018-06-26	Allegan	200	Celery	Out	1	0
Empoasca fabae	2018-06-26	Allegan	200	Celery	Out	1	1
Empoasca fabae	2018-08-01	Allegan	200	Celery	Out	1	0
Empoasca fabae	2018-08-01	Allegan	200	Celery	Out	1	0
Empoasca fabae	2018-08-01	Allegan	200	Celery	Out	1	0
Empoasca fabae	2018-08-01	Allegan	200	Celery	Out	1	0
Empoasca fabae	2018-08-01	Allegan	200	Celery	Out	1	0
Empoasca fabae	2018-08-01	Allegan	200	Celery	Out	1	0
Empoasca fabae	2018-08-01	Allegan	200	Celery	Out	1	0
Empoasca fabae	2018-08-01	Allegan	200	Celery	Out	1	0
Empoasca fabae	2018-08-01	Allegan	200	Celery	Out	1	0
Empoasca fabae	2018-08-01	Allegan	200	Celery	Out	1	0
Empoasca fabae	2018-08-01	Allegan	200	Celery	Out	1	0
Empoasca fabae	2018-08-01	Allegan	200	Celery	Out	1	0
Empoasca fabae	2018-08-01	Allegan	200	Celery	Out	1	1
Empoasca fabae	2018-08-01	Allegan	200	Celery	Out	1	1
Empoasca fabae	2019-05-21	Allegan	200	Celery	Out	1	0
Empoasca fabae	2019-06-11	Allegan	200	Celery	Out	3	0
Empoasca fabae	2019-06-26	Allegan	200	Celery	Out	3	0
Empoasca fabae	2019-06-26	Allegan	200	Celery	Out	5	0
Empoasca fabae	2019-07-03	Oceana	200	Carrot	Out	4	0
Empoasca fabae	2019-07-23	Allegan	200	Celery	Out	1	0
Empoasca fabae	2019-07-30	Oceana	200	Carrot	In	9	0
Empoasca fabae	2019-07-02	Allegan	250	Celery	Out	2	0
Empoasca fabae	2019-07-14	Oceana	250	Carrot	In	3	0
Empoasca fabae	2019-07-23	Allegan	250	Celery	Out	6	0
Empoasca fabae	2019-06-26	Allegan	300	Celery	Out	4	0
Empoasca fabae	2019-07-11	Oceana	300	Carrot	Out	5	0
Empoasca fabae	2019-07-22	Allegan	300	Celery	Out	1	0
Empoasca fabae	2019-07-22	Allegan	300	Celery	Out	5	0
Empoasca fabae	2019-08-01	Oceana	300	Carrot	In	1	0
Empoasca fabae	2019-08-01	Oceana	300	Carrot	In	2	0
Empoasca fabae	2019-08-01	Oceana	300	Carrot	In	4	0
Empoasca fabae	2019-08-01	Oceana	350	Carrot	In	2	0
Empoasca fabae	2019-05-31	Allegan	400	Celery	In	1	0
Empoasca fabae	2019-06-03	Allegan	400	Celery	Out	1	0
Empoasca fabae	2019-06-03	Allegan	400	Celery	Out	1	1
Empoasca fabae	2019-06-13	Allegan	400	Celery	In	1	0
Empoasca fabae	2019-06-14	Allegan	400	Celery	Out	1	0
Empoasca fabae	2019-07-02	Allegan	400	Celery	Out	1	0
Empoasca fabae	2019-07-02	Allegan	400	Celery	Out	1	0
Empoasca fabae	2019-07-02	Allegan	400	Celery	Out	3	0
Empoasca fabae	2019-07-09	Allegan	400	Celery	Out	1	0
Empoasca fabae	2019-07-09	Allegan	400	Celery	Out	1	0
Empoasca fabae	2019-07-22	Allegan	400	Celery	Out	4	0
Empoasca fabae	2019-07-24	Oceana	400	Carrot	In	4	0
Empoasca fabae	2019-08-01	Oceana	400	Carrot	In	4	0
Empoasca fabae	2019-08-01	Oceana	400	Carrot	Out	2	0
Empoasca fabae	2019-08-15	Oceana	400	Carrot	Out	1	0
Empoasca fabae	2019-07-11	Oceana	450	Carrot	Out	2	0
Empoasca fabae	2019-07-22	Allegan	450	Celery	In	1	0
Empoasca fabae	2019-07-23	Allegan	450	Celery	Out	6	0
Empoasca fabae	2019-08-07	Oceana	450	Carrot	In	50	0
Empoasca fabae	2018-07-10	Allegan	500	Celery	Out	1	0
Empoasca fabae	2018-07-10	Allegan	500	Celery	Out	1	0
Empoasca fabae	2018-07-10	Allegan	500	Celery	Out	1	0
Empoasca fabae	2018-07-10	Allegan	500	Celery	Out	1	0
Empoasca fabae	2018-07-10	Allegan	500	Celery	Out	1	0
Empoasca fabae	2018-07-10	Allegan	500	Celery	Out	1	0
Empoasca fabae	2018-07-10	Allegan	500	Celery	Out	1	0
Empoasca fabae	2018-07-10	Allegan	500	Celery	Out	1	0
Empoasca fabae	2018-07-10	Allegan	500	Celery	Out	1	0
Empoasca fabae	2018-07-10	Allegan	500	Celery	Out	1	0
Empoasca fabae	2018-07-10	Allegan	500	Celery	Out	1	0
Empoasca fabae	2018-07-10	Allegan	500	Celery	Out	1	0
Empoasca fabae	2018-07-10	Allegan	500	Celery	Out	1	0
Empoasca fabae	2018-07-10	Allegan	500	Celery	Out	1	0
Empoasca fabae	2018-07-10	Allegan	500	Celery	Out	1	0
Empoasca fabae	2018-07-10	Allegan	500	Celery	Out	1	0
Empoasca fabae	2018-07-10	Allegan	500	Celery	Out	1	0
Empoasca fabae	2018-07-10	Allegan	500	Celery	Out	1	0
Empoasca fabae	2018-07-10	Allegan	500	Celery	Out	1	0
Empoasca fabae	2018-07-10	Allegan	500	Celery	Out	1	0
Empoasca fabae	2018-07-10	Allegan	500	Celery	Out	1	0
Empoasca fabae	2018-07-10	Allegan	500	Celery	Out	1	0
Empoasca fabae	2018-07-10	Allegan	500	Celery	Out	1	0
Empoasca fabae	2018-07-10	Allegan	500	Celery	Out	1	0
Empoasca fabae	2018-07-10	Allegan	500	Celery	Out	1	0
Empoasca fabae	2018-07-10	Allegan	500	Celery	Out	1	0
Empoasca fabae	2018-07-10	Allegan	500	Celery	Out	1	0
Empoasca fabae	2018-07-10	Allegan	500	Celery	Out	1	0
Empoasca fabae	2018-07-10	Allegan	500	Celery	Out	1	0
Empoasca fabae	2018-07-10	Allegan	500	Celery	Out	1	0
Empoasca fabae	2018-07-10	Allegan	500	Celery	Out	1	0
Empoasca fabae	2018-07-10	Allegan	500	Celery	Out	1	0
Empoasca fabae	2018-07-10	Allegan	500	Celery	Out	1	0
Empoasca fabae	2018-07-10	Allegan	500	Celery	Out	1	0
Empoasca fabae	2018-07-10	Allegan	500	Celery	Out	1	0
Empoasca fabae	2018-07-10	Allegan	500	Celery	Out	1	0
Empoasca fabae	2018-07-10	Allegan	500	Celery	Out	1	0
Empoasca fabae	2018-07-10	Allegan	500	Celery	Out	1	0
Empoasca fabae	2018-07-10	Allegan	500	Celery	Out	1	0
Empoasca fabae	2018-07-10	Allegan	500	Celery	Out	1	0
Empoasca fabae	2018-07-10	Allegan	500	Celery	Out	1	0
Empoasca fabae	2018-07-10	Allegan	500	Celery	Out	1	0
Empoasca fabae	2018-07-10	Allegan	500	Celery	Out	1	0
Empoasca fabae	2018-07-10	Allegan	500	Celery	Out	1	0
Empoasca fabae	2018-07-10	Allegan	500	Celery	Out	1	0
Empoasca fabae	2018-07-10	Allegan	500	Celery	Out	1	0
Empoasca fabae	2018-07-10	Allegan	500	Celery	Out	1	0
Empoasca fabae	2018-07-10	Allegan	500	Celery	Out	1	0
Empoasca fabae	2018-07-10	Allegan	500	Celery	Out	1	0
Empoasca fabae	2018-07-10	Allegan	500	Celery	Out	1	0
Empoasca fabae	2018-07-10	Allegan	500	Celery	Out	1	0
Empoasca fabae	2018-07-10	Allegan	500	Celery	Out	1	0
Empoasca fabae	2018-07-10	Allegan	500	Celery	Out	1	0
Empoasca fabae	2018-07-10	Allegan	500	Celery	Out	1	1
Empoasca fabae	2018-07-10	Allegan	500	Celery	Out	1	1
Empoasca fabae	2019-05-21	Allegan	500	Celery	Out	1	0
Empoasca fabae	2019-05-28	Allegan	500	Celery	Out	1	0
Empoasca fabae	2019-05-31	Van Buren	500	Celery	Out	5	0
Empoasca fabae	2019-06-12	Allegan	500	Celery	In	2	0
Empoasca fabae	2019-06-12	Allegan	500	Celery	Out	2	0
Empoasca fabae	2019-06-17	Allegan	500	Celery	In	1	0
Empoasca fabae	2019-06-18	Allegan	500	Celery	Out	1	0
Empoasca fabae	2019-07-05	Oceana	500	Carrot	Out	1	0
Empoasca fabae	2019-07-05	Oceana	500	Carrot	Out	2	0
Empoasca fabae	2019-07-14	Oceana	500	Carrot	In	6	0
Empoasca fabae	2019-08-15	Oceana	500	Carrot	In	2	0
Empoasca fabae	2018-05-30	Ottawa	600	Celery	In	1	0
Empoasca fabae	2018-06-04	Allegan	600	Celery	In	1	0
Empoasca fabae	2019-06-12	Allegan	600	Celery	In	1	0
Empoasca fabae	2019-06-18	Allegan	600	Celery	Out	1	0
Empoasca fabae	2019-07-16	Allegan	600	Celery	In	6	0
Empoasca fabae	2019-07-24	Oceana	600	Carrot	In	11	0
Empoasca fabae	2019-07-24	Oceana	600	Carrot	Out	2	0
Empoasca fabae	2019-08-22	Oceana	600	Carrot	Out	4	0
Empoasca fabae	2019-07-14	Oceana	650	Carrot	In	6	0
Empoasca fabae	2019-06-25	Kent	675	Celery	Out	12	1
Empoasca fabae	2019-07-11	Oceana	700	Carrot	In	3	0
Empoasca fabae	2019-07-30	Newaygo	700	Carrot	In	4	0
Empoasca fabae	2019-07-30	Allegan	700	Celery	Out	1	0
Empoasca fabae	2019-08-22	Oceana	700	Carrot	In	3	0
Empoasca fabae	2019-06-12	Allegan	750	Celery	In	1	0
Empoasca fabae	2019-07-14	Oceana	750	Carrot	Out	2	0
Empoasca fabae	2019-07-16	Allegan	750	Celery	In	2	0
Empoasca fabae	2019-07-24	Oceana	750	Carrot	In	37	0
Empoasca fabae	2019-07-02	Allegan	800	Celery	Out	28	2
Empoasca fabae	2019-07-22	Allegan	800	Celery	In	1	0
Empoasca fabae	2019-07-22	Allegan	800	Celery	Out	4	0
Empoasca fabae	2018-06-05	Ottawa	900	Celery	In	1	0
Empoasca fabae	2018-07-10	Allegan	900	Celery	In	1	0
Empoasca fabae	2018-07-10	Allegan	900	Celery	In	1	0
Empoasca fabae	2018-07-10	Allegan	900	Celery	In	1	0
Empoasca fabae	2018-07-10	Allegan	900	Celery	In	1	0
Empoasca fabae	2018-07-10	Allegan	900	Celery	In	1	0
Empoasca fabae	2018-07-10	Allegan	900	Celery	In	1	0
Empoasca fabae	2018-07-10	Allegan	900	Celery	In	1	0
Empoasca fabae	2018-07-10	Allegan	900	Celery	In	1	0
Empoasca fabae	2018-07-10	Allegan	900	Celery	In	1	0
Empoasca fabae	2018-07-10	Allegan	900	Celery	In	1	0
Empoasca fabae	2018-07-10	Allegan	900	Celery	In	1	0
Empoasca fabae	2018-07-10	Allegan	900	Celery	In	1	0
Empoasca fabae	2018-07-10	Allegan	900	Celery	In	1	0
Empoasca fabae	2018-07-10	Allegan	900	Celery	In	1	0
Empoasca fabae	2018-07-10	Allegan	900	Celery	In	1	0
Empoasca fabae	2018-07-10	Allegan	900	Celery	In	1	0
Empoasca fabae	2018-07-10	Allegan	900	Celery	In	1	1
Empoasca fabae	2018-07-10	Allegan	900	Celery	In	1	1
Empoasca fabae	2019-07-10	Allegan	900	Celery	Out	17	0
Empoasca fabae	2019-07-21	Allegan	950	Celery	Out	4	0
Empoasca fabae	2018-06-26	Allegan	1000	Celery	In	1	0
Empoasca fabae	2018-06-26	Allegan	1000	Celery	In	1	0
Empoasca fabae	2018-06-26	Allegan	1000	Celery	In	1	0
Empoasca fabae	2018-06-26	Allegan	1000	Celery	In	1	0
Empoasca fabae	2018-06-26	Allegan	1000	Celery	In	1	0
Empoasca fabae	2018-06-26	Allegan	1000	Celery	In	1	0
Empoasca fabae	2018-06-28	Allegan	1000	Celery	In	1	0
Empoasca fabae	2018-06-28	Allegan	1000	Celery	In	1	0
Empoasca fabae	2018-06-28	Allegan	1000	Celery	In	1	0
Empoasca fabae	2018-06-28	Allegan	1000	Celery	In	1	0
Empoasca fabae	2018-06-28	Allegan	1000	Celery	In	1	1
Empoasca fabae	2018-08-01	Allegan	1000	Celery	In	1	0
Empoasca fabae	2018-08-01	Allegan	1000	Celery	In	1	0
Empoasca fabae	2018-08-01	Allegan	1000	Celery	In	1	0
Empoasca fabae	2019-07-10	Allegan	1000	Celery	Out	6	0
Empoasca fabae	2019-07-16	Allegan	1000	Celery	Out	2	0
Empoasca fabae	2019-07-24	Oceana	1050	Carrot	Out	2	0
Empoasca fabae	2019-07-22	Allegan	1100	Celery	Out	4	0
Empoasca fabae	2019-08-13	Allegan	1150	Celery	Out	5	0
Empoasca fabae	2019-08-19	Allegan	1150	Celery	Out	3	0
Empoasca fabae	2019-06-26	Allegan	1200	Celery	In	3	0
Empoasca fabae	2019-07-02	Allegan	1200	Celery	Out	5	0
Empoasca fabae	2019-07-09	Allegan	1200	Celery	In	6	0
Empoasca fabae	2019-07-10	Allegan	1200	Celery	Out	23	1
Empoasca fabae	2019-08-07	Oceana	1200	Carrot	In	62	0
Empoasca fabae	2019-06-26	Allegan	1300	Celery	In	2	0
Empoasca fabae	2019-08-09	Allegan	1350	Celery	Out	12	0
Empoasca fabae	2019-08-19	Allegan	1400	Celery	Out	3	0
Empoasca fabae	2019-07-09	Allegan	1500	Celery	Out	1	0
Empoasca fabae	2019-07-09	Allegan	1500	Celery	Out	14	0
Empoasca fabae	2019-08-07	Oceana	1500	Carrot	In	5	0
Empoasca fabae	2019-07-20	Allegan	1550	Celery	Out	10	0
Empoasca fabae	2019-07-16	Allegan	1600	Celery	In	34	0
Empoasca fabae	2019-08-13	Allegan	1600	Celery	Out	20	0
Empoasca fabae	2019-08-09	Allegan	1750	Celery	Out	18	0
Empoasca fabae	2019-06-25	Allegan	1800	Celery	In	1	0
Empoasca fabae	2019-08-09	Allegan	1950	Celery	Out	8	0
Empoasca fabae	2019-06-19	Allegan	2800	Celery	In	6	0
Empoasca fabae	2018-07-25	Allegan	3100	Celery	In	1	0
Empoasca fabae	2019-07-11	Oceana	3150	Carrot	Out	4	0
Empoasca fabae	2019-07-11	Oceana	3150	Carrot	Out	4	0
Empoasca fabae	2019-06-25	Allegan	3925	Celery	In	11	0
Empoasca fabae	2019-06-25	Allegan	3925	Celery	Out	1	0
Empoasca fabae	2019-08-07	Oceana	4150	Carrot	In	133	0
Empoasca fabae	2018-06-19	Mason	NA	Carrot	In	1	0
Empoasca fabae	2018-06-19	Mason	NA	Carrot	In	1	0
Empoasca fabae	2018-06-19	Mason	NA	Carrot	In	1	0
Empoasca fabae	2018-06-28	Mason	NA	Carrot	In	1	0
Empoasca fabae	2018-06-28	Mason	NA	Carrot	In	1	0
Empoasca fabae	2018-06-28	Mason	NA	Carrot	In	1	0
Empoasca fabae	2018-06-28	Oceana	NA	Carrot	In	1	0
Empoasca fabae	2018-07-03	Allegan	NA	Celery	In	1	0
Empoasca fabae	2018-07-03	Allegan	NA	Celery	In	1	0
Empoasca fabae	2018-07-03	Allegan	NA	Celery	In	1	0
Empoasca fabae	2018-07-03	Allegan	NA	Celery	In	1	0
Empoasca fabae	2018-07-03	Allegan	NA	Celery	In	1	0
Empoasca fabae	2018-07-03	Allegan	NA	Celery	In	1	0
Empoasca fabae	2018-07-03	Allegan	NA	Celery	In	1	0
Empoasca fabae	2018-07-03	Allegan	NA	Celery	In	1	0
Empoasca fabae	2018-07-03	Allegan	NA	Celery	In	1	0
Empoasca fabae	2018-07-03	Allegan	NA	Celery	In	1	0
Empoasca fabae	2018-07-03	Allegan	NA	Celery	In	1	0
Empoasca fabae	2018-07-03	Allegan	NA	Celery	In	1	0
Empoasca fabae	2018-07-03	Allegan	NA	Celery	In	1	0
Empoasca fabae	2018-07-03	Allegan	NA	Celery	In	1	0
Empoasca fabae	2018-07-03	Allegan	NA	Celery	In	1	0
Empoasca fabae	2018-07-03	Allegan	NA	Celery	In	1	0
Empoasca fabae	2018-07-03	Allegan	NA	Celery	In	1	0
Empoasca fabae	2018-07-03	Allegan	NA	Celery	In	1	0
Empoasca fabae	2018-07-03	Allegan	NA	Celery	In	1	0
Empoasca fabae	2018-07-03	Allegan	NA	Celery	In	1	0
Empoasca fabae	2018-07-03	Allegan	NA	Celery	In	1	0
Empoasca fabae	2018-07-03	Allegan	NA	Celery	In	1	0
Empoasca fabae	2018-07-03	Allegan	NA	Celery	In	1	0
Empoasca fabae	2018-07-03	Allegan	NA	Celery	In	1	0
Empoasca fabae	2018-07-03	Allegan	NA	Celery	In	1	0
Empoasca fabae	2018-07-03	Allegan	NA	Celery	In	1	0
Empoasca fabae	2018-07-03	Allegan	NA	Celery	In	1	0
Empoasca fabae	2018-07-03	Allegan	NA	Celery	In	1	0
Empoasca fabae	2018-07-03	Allegan	NA	Celery	In	1	0
Empoasca fabae	2018-07-03	Allegan	NA	Celery	In	1	0
Empoasca fabae	2018-07-03	Allegan	NA	Celery	In	1	0
Empoasca fabae	2018-07-03	Allegan	NA	Celery	In	1	0
Empoasca fabae	2018-07-03	Allegan	NA	Celery	In	1	0
Empoasca fabae	2018-07-03	Allegan	NA	Celery	In	1	0
Empoasca fabae	2018-07-03	Allegan	NA	Celery	In	1	0
Empoasca fabae	2018-07-03	Allegan	NA	Celery	In	1	0
Empoasca fabae	2018-07-03	Allegan	NA	Celery	In	1	0
Empoasca fabae	2018-07-03	Allegan	NA	Celery	In	1	0
Empoasca fabae	2018-07-03	Allegan	NA	Celery	In	1	0
Empoasca fabae	2018-07-03	Allegan	NA	Celery	In	1	0
Empoasca fabae	2018-07-03	Allegan	NA	Celery	In	1	0
Empoasca fabae	2018-07-03	Allegan	NA	Celery	In	1	0
Empoasca fabae	2018-07-03	Allegan	NA	Celery	In	1	0
Empoasca fabae	2018-07-03	Allegan	NA	Celery	In	1	0
Empoasca fabae	2018-07-03	Allegan	NA	Celery	In	1	0
Empoasca fabae	2018-07-03	Allegan	NA	Celery	In	1	0
Empoasca fabae	2018-07-03	Allegan	NA	Celery	In	1	0
Empoasca fabae	2018-07-03	Allegan	NA	Celery	In	1	0
Empoasca fabae	2018-07-03	Allegan	NA	Celery	In	1	0
Empoasca fabae	2018-07-03	Allegan	NA	Celery	In	1	0
Empoasca fabae	2018-07-03	Allegan	NA	Celery	In	1	0
Empoasca fabae	2018-07-03	Allegan	NA	Celery	In	1	0
Empoasca fabae	2018-07-03	Allegan	NA	Celery	In	1	0
Empoasca fabae	2018-07-03	Allegan	NA	Celery	In	1	0
Empoasca fabae	2018-07-03	Allegan	NA	Celery	In	1	0
Empoasca fabae	2018-07-03	Allegan	NA	Celery	In	1	0
Empoasca fabae	2018-07-03	Allegan	NA	Celery	In	1	0
Empoasca fabae	2018-07-03	Allegan	NA	Celery	In	1	0
Empoasca fabae	2018-07-03	Allegan	NA	Celery	In	1	0
Empoasca fabae	2018-07-03	Allegan	NA	Celery	In	1	0
Empoasca fabae	2018-07-03	Allegan	NA	Celery	In	1	0
Empoasca fabae	2018-07-03	Allegan	NA	Celery	In	1	0
Empoasca fabae	2018-07-03	Allegan	NA	Celery	In	1	0
Empoasca fabae	2018-07-03	Allegan	NA	Celery	In	1	0
Empoasca fabae	2018-07-03	Allegan	NA	Celery	In	1	0
Empoasca fabae	2018-07-03	Allegan	NA	Celery	In	1	0
Empoasca fabae	2018-07-03	Allegan	NA	Celery	In	1	0
Empoasca fabae	2018-07-03	Allegan	NA	Celery	In	1	1
Empoasca fabae	2018-07-03	Allegan	NA	Celery	In	1	1
Empoasca fabae	2018-07-03	Ottawa	NA	Celery	In	1	0
Empoasca fabae	2018-07-03	Ottawa	NA	Celery	In	1	0
Empoasca fabae	2018-07-03	Ottawa	NA	Celery	In	1	0
Empoasca fabae	2018-07-03	Ottawa	NA	Celery	In	1	0
Empoasca fabae	2018-07-03	Ottawa	NA	Celery	In	1	0
Empoasca fabae	2018-07-03	Ottawa	NA	Celery	In	1	0
Empoasca fabae	2018-07-03	Ottawa	NA	Celery	In	1	0
Empoasca fabae	2018-07-03	Ottawa	NA	Celery	In	1	0
Empoasca fabae	2018-07-03	Ottawa	NA	Celery	In	1	0
Empoasca fabae	2018-07-03	Ottawa	NA	Celery	In	1	0
Empoasca fabae	2018-07-03	Ottawa	NA	Celery	In	1	0
Empoasca fabae	2018-07-03	Ottawa	NA	Celery	In	1	0
Empoasca fabae	2018-07-03	Ottawa	NA	Celery	In	1	0
Empoasca fabae	2018-07-03	Ottawa	NA	Celery	In	1	0
Empoasca fabae	2018-07-03	Ottawa	NA	Celery	In	1	0
Empoasca fabae	2018-07-03	Ottawa	NA	Celery	In	1	0
Empoasca fabae	2018-07-03	Ottawa	NA	Celery	In	1	0
Empoasca fabae	2018-07-03	Ottawa	NA	Celery	In	1	0
Empoasca fabae	2018-07-03	Ottawa	NA	Celery	In	1	0
Empoasca fabae	2018-07-03	Ottawa	NA	Celery	In	1	0
Empoasca fabae	2018-07-03	Ottawa	NA	Celery	In	1	0
Empoasca fabae	2018-07-03	Ottawa	NA	Celery	In	1	0
Empoasca fabae	2018-07-03	Ottawa	NA	Celery	In	1	0
Empoasca fabae	2018-07-03	Ottawa	NA	Celery	In	1	0
Empoasca fabae	2018-07-03	Ottawa	NA	Celery	In	1	0
Empoasca fabae	2018-07-03	Ottawa	NA	Celery	In	1	0
Empoasca fabae	2018-07-03	Ottawa	NA	Celery	In	1	0
Empoasca fabae	2018-07-03	Ottawa	NA	Celery	In	1	0
Empoasca fabae	2018-07-03	Ottawa	NA	Celery	In	1	0
Empoasca fabae	2018-07-03	Ottawa	NA	Celery	In	1	0
Empoasca fabae	2018-07-03	Ottawa	NA	Celery	In	1	0
Empoasca fabae	2018-07-03	Ottawa	NA	Celery	In	1	0
Empoasca fabae	2018-07-03	Ottawa	NA	Celery	In	1	0
Empoasca fabae	2018-07-03	Ottawa	NA	Celery	In	1	0
Empoasca fabae	2018-07-03	Ottawa	NA	Celery	In	1	0
Empoasca fabae	2018-07-03	Ottawa	NA	Celery	In	1	1
Empoasca fabae	2018-07-04	Allegan	NA	Celery	In	1	0
Empoasca fabae	2018-07-05	Mason	NA	Carrot	In	1	0
Empoasca fabae	2018-07-05	Mason	NA	Carrot	In	1	0
Empoasca fabae	2018-07-05	Mason	NA	Carrot	In	1	0
Empoasca fabae	2018-07-05	Oceana	NA	Carrot	In	1	0
Empoasca fabae	2018-07-05	Oceana	NA	Carrot	In	1	0
Empoasca fabae	2018-07-05	Oceana	NA	Carrot	In	1	0
Empoasca fabae	2018-07-05	Oceana	NA	Carrot	In	1	0
Empoasca fabae	2018-07-25	Oceana	NA	Carrot	In	1	0
Empoasca fabae	2018-07-30	Mason	NA	Carrot	In	1	0
Empoasca fabae	2018-07-30	Mason	NA	Carrot	In	1	0
Empoasca fabae	2018-07-30	Mason	NA	Carrot	In	1	0
Empoasca fabae	2018-07-30	Mason	NA	Carrot	In	1	0
Empoasca fabae	2018-07-30	Mason	NA	Carrot	In	1	0
Empoasca fabae	2018-07-30	Mason	NA	Carrot	In	1	0
Empoasca fabae	2018-07-30	Mason	NA	Carrot	In	1	0
Empoasca fabae	2018-07-30	Mason	NA	Carrot	In	1	0
Empoasca fabae	2018-07-30	Mason	NA	Carrot	In	1	0
Empoasca fabae	2018-07-30	Mason	NA	Carrot	In	1	0
Empoasca fabae	2018-07-30	Mason	NA	Carrot	In	1	0
Empoasca fabae	2018-07-30	Mason	NA	Carrot	In	1	0
Empoasca fabae	2018-07-30	Mason	NA	Carrot	In	1	0
Empoasca fabae	2018-07-30	Mason	NA	Carrot	In	1	0
Empoasca fabae	2018-07-30	Mason	NA	Carrot	In	1	0
Empoasca fabae	2018-07-30	Mason	NA	Carrot	In	1	0
Empoasca fabae	2018-07-30	Mason	NA	Carrot	In	1	0
Empoasca fabae	2018-07-30	Mason	NA	Carrot	In	1	0
Empoasca fabae	2018-07-30	Mason	NA	Carrot	In	1	0
Empoasca fabae	2018-07-30	Mason	NA	Carrot	In	1	0
Empoasca fabae	2018-07-30	Mason	NA	Carrot	In	1	0
Empoasca fabae	2018-07-30	Mason	NA	Carrot	In	1	0
Empoasca fabae	2018-07-30	Mason	NA	Carrot	In	1	0
Empoasca fabae	2018-07-30	Mason	NA	Carrot	In	1	0
Empoasca fabae	2018-07-30	Mason	NA	Carrot	In	1	0
Empoasca fabae	2018-07-30	Mason	NA	Carrot	In	1	0
Empoasca fabae	2018-07-30	Mason	NA	Carrot	In	1	0
Empoasca fabae	2018-07-30	Mason	NA	Carrot	In	1	0
Empoasca fabae	2018-07-30	Oceana	NA	Carrot	In	1	0
Empoasca fabae	2018-07-30	Oceana	NA	Carrot	In	1	0
Empoasca fabae	2018-07-30	Oceana	NA	Carrot	In	1	0
Empoasca fabae	2018-07-30	Oceana	NA	Carrot	In	1	0
Empoasca fabae	2018-07-30	Oceana	NA	Carrot	In	1	0
Empoasca fabae	2018-08-01	Mason	NA	Carrot	In	1	0
Empoasca fabae	2018-08-01	Mason	NA	Carrot	In	1	0
Empoasca fabae	2018-08-01	Mason	NA	Carrot	In	1	0
Empoasca fabae	2018-08-01	Mason	NA	Carrot	In	1	0
Empoasca fabae	2018-08-01	Mason	NA	Carrot	In	1	0
Empoasca fabae	2019-05-31	Allegan	NA	Celery	Out	1	0
Empoasca fabae	2019-06-11	Allegan	NA	Celery	In	1	0
Empoasca fabae	2019-06-14	Oceana	NA	Carrot	Out	1	0
Empoasca fabae	2019-06-18	Allegan	NA	Celery	In	8	0
Empoasca fabae	2019-06-18	Allegan	NA	Celery	Out	29	0
Empoasca fabae	2019-06-19	Allegan	NA	Celery	In	4	0
Empoasca fabae	2019-06-19	Allegan	NA	Celery	Out	1	0
Empoasca fabae	2019-06-20	Oceana	NA	Carrot	Out	1	0
Empoasca fabae	2019-06-21	Mason	NA	Carrot	In	3	0
Empoasca fabae	2019-06-26	Oceana	NA	Carrot	Out	1	0
Empoasca fabae	2019-06-26	Oceana	NA	Carrot	Out	1	0
Empoasca fabae	2019-06-26	Oceana	NA	Carrot	Out	2	0
Empoasca fabae	2019-06-26	Oceana	NA	Carrot	Out	13	0
Empoasca fabae	2019-07-02	Allegan	NA	Celery	Out	6	0
Empoasca fabae	2019-07-02	Allegan	NA	Celery	Out	8	0
Empoasca fabae	2019-07-22	Allegan	NA	Celery	Out	1	0
Endria inimica	2019-07-11	Oceana	150	Carrot	Out	1	0
Endria inimica	2019-07-11	Oceana	250	Carrot	Out	1	0
Endria inimica	2019-07-11	Oceana	450	Carrot	Out	1	0
Endria inimica	2019-08-22	Oceana	600	Carrot	Out	1	0
Endria inimica	2019-07-14	Oceana	NA	Carrot	Out	1	0
Endria inimica	2019-07-18	Oceana	NA	Carrot	Out	1	0
Erythroneura sp.	2018-05-29	Allegan	800	Celery	In	1	0
Forcipata loca	2019-06-18	Allegan	200	Celery	Out	1	0
Forcipata loca	2019-06-18	Allegan	200	Celery	Out	5	0
Forcipata loca	2019-06-18	Allegan	600	Celery	Out	1	0
Forcipata loca	2019-07-16	Allegan	1000	Celery	Out	1	0
Forcipata loca	2019-07-24	Oceana	1850	Carrot	Out	1	0
Graphocephala sp.	2018-08-01	Allegan	200	Celery	Out	1	1
Graphocephala sp.	2019-07-24	Oceana	600	Carrot	Out	1	0
Graphocephala sp.	2018-07-05	Oceana	NA	Carrot	In	1	0
Graphocephala sp.	2018-07-05	Oceana	NA	Carrot	In	1	0
Graphocephala sp.	2018-07-10	Oceana	NA	Carrot	In	1	0
Graphocephala sp.	2018-07-10	Oceana	NA	Carrot	In	1	0
Graphocephala sp.	2018-07-10	Oceana	NA	Carrot	In	1	0
Graphocephala sp.	2018-07-10	Oceana	NA	Carrot	In	1	0
Graphocephala sp.	2018-07-10	Oceana	NA	Carrot	In	1	0
Graphocephala sp.	2018-07-10	Oceana	NA	Carrot	In	1	0
Graphocephala sp.	2018-07-10	Oceana	NA	Carrot	In	1	0
Graphocephala sp.	2018-07-10	Oceana	NA	Carrot	In	1	0
Graphocephala sp.	2018-07-10	Oceana	NA	Carrot	In	1	0
Graphocephala sp.	2018-07-10	Oceana	NA	Carrot	In	1	0
Graphocephala sp.	2018-07-25	Oceana	NA	Carrot	In	1	0
Graphocephala sp.	2018-07-25	Oceana	NA	Carrot	In	1	0
Graphocephala sp.	2018-07-25	Oceana	NA	Carrot	In	1	0
Graphocephala sp.	2018-07-25	Oceana	NA	Carrot	In	1	0
Graphocephala sp.	2018-07-25	Oceana	NA	Carrot	In	1	0
Graphocephala sp.	2018-07-25	Oceana	NA	Carrot	In	1	0
Graphocephala sp.	2018-07-25	Oceana	NA	Carrot	In	1	0
Graphocephala sp.	2018-07-25	Oceana	NA	Carrot	In	1	0
Graphocephala sp.	2018-07-25	Oceana	NA	Carrot	In	1	0
Graphocephala sp.	2018-07-30	Oceana	NA	Carrot	In	1	0
Graphocephala sp.	2018-07-30	Oceana	NA	Carrot	In	1	0
Graphocephala sp.	2018-07-30	Oceana	NA	Carrot	In	1	0
Graphocephala sp.	2018-07-30	Oceana	NA	Carrot	In	1	0
Graphocephala sp.	2018-07-30	Oceana	NA	Carrot	In	1	0
Graphocephala sp.	2018-07-30	Oceana	NA	Carrot	In	1	0
Idiocerus raphus	2019-07-23	Allegan	250	Celery	Out	1	0
Idiocerus raphus	2019-07-18	Oceana	550	Carrot	Out	1	0
Idiocerus raphus	2018-07-10	Allegan	900	Celery	In	1	0
Idiocerus raphus	2018-07-03	Allegan	NA	Celery	In	1	0
Idiocerus raphus	2018-07-03	Ottawa	NA	Celery	In	1	0
Idiocerus sp.	2018-06-26	Allegan	200	Celery	Out	1	0
Idiocerus sp.	2018-06-26	Allegan	200	Celery	Out	1	0
Idiocerus sp.	2018-06-26	Allegan	200	Celery	Out	1	0
Idiocerus sp.	2018-06-26	Allegan	200	Celery	Out	1	0
Idiocerus sp.	2018-06-26	Allegan	200	Celery	Out	1	0
Idiocerus sp.	2018-06-26	Allegan	200	Celery	Out	1	0
Idiocerus sp.	2018-06-26	Allegan	200	Celery	Out	1	0
Idiocerus sp.	2018-06-26	Allegan	200	Celery	Out	1	0
Idiocerus sp.	2018-06-26	Allegan	200	Celery	Out	1	0
Idiocerus sp.	2018-06-26	Allegan	200	Celery	Out	1	1
Idiocerus sp.	2019-07-10	Allegan	1550	Celery	Out	1	0
Jikradia olitoria	2019-08-22	Oceana	600	Carrot	Out	2	0
Jikradia olitoria	2019-08-19	Allegan	1150	Celery	Out	1	0
Jikradia olitoria	2019-08-19	Allegan	1150	Celery	Out	1	0
Jikradia olitoria	2019-08-13	Allegan	1600	Celery	Out	1	0
Jikradia olitoria	2019-08-13	Allegan	1600	Celery	Out	3	0
Latalus sp.	2019-07-11	Oceana	200	Carrot	In	2	0
Latalus sp.	2019-07-11	Oceana	200	Carrot	Out	4	0
Latalus sp.	2019-07-11	Oceana	250	Carrot	Out	3	0
Latalus sp.	2019-07-11	Oceana	300	Carrot	Out	8	0
Latalus sp.	2019-07-11	Oceana	300	Carrot	Out	9	0
Latalus sp.	2019-08-01	Oceana	400	Carrot	Out	1	0
Latalus sp.	2019-08-15	Oceana	400	Carrot	Out	3	0
Latalus sp.	2019-07-11	Oceana	450	Carrot	Out	11	1
Latalus sp.	2019-08-15	Oceana	500	Carrot	Out	3	0
Latalus sp.	2019-07-18	Oceana	550	Carrot	Out	8	0
Latalus sp.	2019-08-15	Oceana	600	Carrot	Out	1	0
Latalus sp.	2019-08-22	Oceana	600	Carrot	Out	3	0
Latalus sp.	2019-08-13	Allegan	1600	Celery	Out	1	0
Latalus sp.	2019-07-24	Oceana	1850	Carrot	Out	23	1
Latalus sp.	2019-07-11	Oceana	3150	Carrot	Out	1	0
Latalus sp.	2019-06-05	Allegan	NA	Celery	Out	1	0
Latalus sp.	2019-06-26	Oceana	NA	Carrot	Out	1	0
Latalus sp.	2019-07-14	Oceana	NA	Carrot	Out	10	0
Latalus sp.	2019-07-14	Oceana	NA	Carrot	Out	21	0
Latalus sp.	2019-07-14	Oceana	NA	Carrot	Out	25	2
Macrosteles quadrilineatus	2019-07-30	Oceana	100	Carrot	In	23	0
Macrosteles quadrilineatus	2019-07-30	Oceana	100	Carrot	In	48	1
Macrosteles quadrilineatus	2019-07-10	Oceana	150	Carrot	In	21	0
Macrosteles quadrilineatus	2019-07-10	Oceana	150	Carrot	In	23	0
Macrosteles quadrilineatus	2018-06-26	Allegan	200	Celery	Out	1	0
Macrosteles quadrilineatus	2018-08-01	Allegan	200	Celery	Out	1	0
Macrosteles quadrilineatus	2018-08-01	Allegan	200	Celery	Out	1	0
Macrosteles quadrilineatus	2019-06-11	Allegan	200	Celery	Out	2	1
Macrosteles quadrilineatus	2019-06-18	Allegan	200	Celery	Out	5	0
Macrosteles quadrilineatus	2019-06-26	Allegan	200	Celery	Out	7	0
Macrosteles quadrilineatus	2019-07-02	Allegan	200	Celery	Out	1	0
Macrosteles quadrilineatus	2019-07-03	Oceana	200	Carrot	In	5	0
Macrosteles quadrilineatus	2019-07-03	Oceana	200	Carrot	In	14	0
Macrosteles quadrilineatus	2019-07-11	Oceana	200	Carrot	Out	4	0
Macrosteles quadrilineatus	2019-07-16	Allegan	200	Celery	In	1	0
Macrosteles quadrilineatus	2019-07-16	Allegan	200	Celery	Out	2	0
Macrosteles quadrilineatus	2019-07-17	Oceana	200	Carrot	In	57	0
Macrosteles quadrilineatus	2019-07-23	Allegan	200	Celery	Out	3	0
Macrosteles quadrilineatus	2019-07-23	Allegan	200	Celery	Out	3	0
Macrosteles quadrilineatus	2019-07-23	Allegan	200	Celery	Out	10	0
Macrosteles quadrilineatus	2019-07-23	Allegan	200	Celery	Out	16	0
Macrosteles quadrilineatus	2019-07-24	Oceana	200	Carrot	Out	1	0
Macrosteles quadrilineatus	2019-07-30	Oceana	200	Carrot	In	2	0
Macrosteles quadrilineatus	2019-07-30	Oceana	200	Carrot	In	29	0
Macrosteles quadrilineatus	2019-08-01	Oceana	200	Carrot	In	3	0
Macrosteles quadrilineatus	2019-08-09	Allegan	200	Celery	Out	2	0
Macrosteles quadrilineatus	2019-08-09	Allegan	200	Celery	Out	2	0
Macrosteles quadrilineatus	2019-08-22	Oceana	200	Carrot	Out	3	0
Macrosteles quadrilineatus	2019-06-25	Allegan	250	Celery	Out	1	0
Macrosteles quadrilineatus	2019-07-02	Allegan	250	Celery	Out	3	0
Macrosteles quadrilineatus	2019-07-11	Oceana	250	Carrot	Out	2	0
Macrosteles quadrilineatus	2019-07-11	Oceana	250	Carrot	Out	2	0
Macrosteles quadrilineatus	2019-07-23	Allegan	250	Celery	Out	2	0
Macrosteles quadrilineatus	2019-08-01	Oceana	250	Carrot	In	16	0
Macrosteles quadrilineatus	2019-08-01	Oceana	250	Carrot	In	20	0
Macrosteles quadrilineatus	2019-05-21	Allegan	300	Celery	Out	1	0
Macrosteles quadrilineatus	2019-06-26	Allegan	300	Celery	Out	4	0
Macrosteles quadrilineatus	2019-07-05	Oceana	300	Carrot	In	1	0
Macrosteles quadrilineatus	2019-07-11	Oceana	300	Carrot	Out	4	0
Macrosteles quadrilineatus	2019-07-11	Oceana	300	Carrot	Out	4	0
Macrosteles quadrilineatus	2019-07-18	Oceana	300	Carrot	In	1	0
Macrosteles quadrilineatus	2019-07-22	Allegan	300	Celery	Out	2	0
Macrosteles quadrilineatus	2019-07-23	Allegan	300	Celery	Out	7	0
Macrosteles quadrilineatus	2019-07-23	Allegan	300	Celery	Out	9	0
Macrosteles quadrilineatus	2019-08-01	Oceana	300	Carrot	In	3	0
Macrosteles quadrilineatus	2019-08-01	Oceana	300	Carrot	In	4	0
Macrosteles quadrilineatus	2019-08-01	Oceana	300	Carrot	In	29	0
Macrosteles quadrilineatus	2019-08-01	Oceana	300	Carrot	In	32	0
Macrosteles quadrilineatus	2019-08-19	Allegan	300	Celery	Out	13	1
Macrosteles quadrilineatus	2019-08-01	Oceana	350	Carrot	In	16	0
Macrosteles quadrilineatus	2019-06-06	Allegan	400	Celery	In	1	0
Macrosteles quadrilineatus	2019-06-06	Allegan	400	Celery	In	2	0
Macrosteles quadrilineatus	2019-06-06	Allegan	400	Celery	Out	1	0
Macrosteles quadrilineatus	2019-06-06	Allegan	400	Celery	Out	1	0
Macrosteles quadrilineatus	2019-06-06	Allegan	400	Celery	Out	2	0
Macrosteles quadrilineatus	2019-06-11	Allegan	400	Celery	Out	2	0
Macrosteles quadrilineatus	2019-06-18	Allegan	400	Celery	Out	2	0
Macrosteles quadrilineatus	2019-06-26	Allegan	400	Celery	Out	5	0
Macrosteles quadrilineatus	2019-07-02	Allegan	400	Celery	In	2	0
Macrosteles quadrilineatus	2019-07-02	Allegan	400	Celery	In	3	0
Macrosteles quadrilineatus	2019-07-02	Allegan	400	Celery	Out	8	0
Macrosteles quadrilineatus	2019-07-09	Allegan	400	Celery	In	2	0
Macrosteles quadrilineatus	2019-07-09	Allegan	400	Celery	Out	2	0
Macrosteles quadrilineatus	2019-07-22	Allegan	400	Celery	Out	40	0
Macrosteles quadrilineatus	2019-07-23	Allegan	400	Celery	Out	1	0
Macrosteles quadrilineatus	2019-07-24	Oceana	400	Carrot	In	9	0
Macrosteles quadrilineatus	2019-07-24	Oceana	400	Carrot	In	62	0
Macrosteles quadrilineatus	2019-08-01	Oceana	400	Carrot	In	59	1
Macrosteles quadrilineatus	2019-08-01	Oceana	400	Carrot	Out	13	0
Macrosteles quadrilineatus	2019-08-09	Allegan	400	Celery	Out	4	0
Macrosteles quadrilineatus	2019-08-15	Oceana	400	Carrot	Out	1	0
Macrosteles quadrilineatus	2019-06-18	Allegan	450	Celery	Out	5	0
Macrosteles quadrilineatus	2019-07-22	Allegan	450	Celery	In	7	0
Macrosteles quadrilineatus	2019-08-07	Newaygo	450	Carrot	In	4	0
Macrosteles quadrilineatus	2019-08-07	Newaygo	450	Carrot	In	45	0
Macrosteles quadrilineatus	2019-08-09	Allegan	450	Celery	Out	5	0
Macrosteles quadrilineatus	2018-07-10	Allegan	500	Celery	Out	1	0
Macrosteles quadrilineatus	2018-07-10	Allegan	500	Celery	Out	8	0
Macrosteles quadrilineatus	2019-06-03	Van Buren	500	Celery	Out	5	0
Macrosteles quadrilineatus	2019-06-05	Allegan	500	Celery	Out	1	0
Macrosteles quadrilineatus	2019-06-12	Allegan	500	Celery	In	4	0
Macrosteles quadrilineatus	2019-06-12	Allegan	500	Celery	In	6	0
Macrosteles quadrilineatus	2019-06-25	Allegan	500	Celery	In	1	0
Macrosteles quadrilineatus	2019-07-05	Oceana	500	Carrot	In	7	0
Macrosteles quadrilineatus	2019-07-14	Oceana	500	Carrot	In	6	0
Macrosteles quadrilineatus	2019-07-24	Oceana	500	Carrot	In	19	0
Macrosteles quadrilineatus	2019-08-15	Oceana	500	Carrot	In	2	0
Macrosteles quadrilineatus	2019-08-15	Oceana	500	Carrot	Out	32	0
Macrosteles quadrilineatus	2019-07-10	Allegan	550	Celery	Out	19	0
Macrosteles quadrilineatus	2019-07-18	Oceana	550	Carrot	Out	5	0
Macrosteles quadrilineatus	2018-07-12	Allegan	600	Celery	In	11	0
Macrosteles quadrilineatus	2019-06-12	Allegan	600	Celery	In	3	0
Macrosteles quadrilineatus	2019-06-18	Allegan	600	Celery	In	2	0
Macrosteles quadrilineatus	2019-07-16	Allegan	600	Celery	In	4	0
Macrosteles quadrilineatus	2019-07-24	Oceana	600	Carrot	In	15	0
Macrosteles quadrilineatus	2019-08-15	Oceana	600	Carrot	Out	18	1
Macrosteles quadrilineatus	2019-08-22	Oceana	600	Carrot	Out	39	0
Macrosteles quadrilineatus	2019-07-14	Oceana	650	Carrot	In	12	0
Macrosteles quadrilineatus	2019-07-22	Allegan	650	Celery	Out	8	0
Macrosteles quadrilineatus	2019-07-11	Oceana	700	Carrot	In	3	0
Macrosteles quadrilineatus	2019-07-30	Newaygo	700	Carrot	In	159	2
Macrosteles quadrilineatus	2019-07-30	Allegan	700	Celery	Out	22	0
Macrosteles quadrilineatus	2019-08-22	Oceana	700	Carrot	In	8	0
Macrosteles quadrilineatus	2019-07-14	Oceana	750	Carrot	Out	4	0
Macrosteles quadrilineatus	2019-07-16	Allegan	750	Celery	In	6	0
Macrosteles quadrilineatus	2019-07-24	Oceana	750	Carrot	In	19	0
Macrosteles quadrilineatus	2019-06-07	Oceana	800	Carrot	Out	49	0
Macrosteles quadrilineatus	2019-06-21	Oceana	800	Carrot	Out	3	0
Macrosteles quadrilineatus	2019-07-02	Allegan	800	Celery	In	1	0
Macrosteles quadrilineatus	2019-07-22	Allegan	800	Celery	In	1	0
Macrosteles quadrilineatus	2019-07-22	Allegan	800	Celery	Out	20	0
Macrosteles quadrilineatus	2019-08-13	Allegan	800	Celery	Out	15	0
Macrosteles quadrilineatus	2019-07-16	Allegan	850	Celery	In	1	0
Macrosteles quadrilineatus	2018-07-10	Allegan	900	Celery	In	8	0
Macrosteles quadrilineatus	2018-07-12	Allegan	900	Celery	In	13	0
Macrosteles quadrilineatus	2019-05-20	Allegan	900	Celery	In	1	0
Macrosteles quadrilineatus	2019-07-10	Allegan	900	Celery	Out	5	0
Macrosteles quadrilineatus	2019-07-30	Allegan	900	Celery	Out	23	0
Macrosteles quadrilineatus	2019-08-22	Oceana	900	Carrot	Out	3	0
Macrosteles quadrilineatus	2018-06-26	Allegan	1000	Celery	In	16	0
Macrosteles quadrilineatus	2018-06-28	Allegan	1000	Celery	In	13	0
Macrosteles quadrilineatus	2019-06-05	Allegan	1000	Celery	In	5	0
Macrosteles quadrilineatus	2019-06-12	Allegan	1000	Celery	Out	3	0
Macrosteles quadrilineatus	2019-06-18	Allegan	1000	Celery	In	3	0
Macrosteles quadrilineatus	2019-07-10	Allegan	1000	Celery	In	5	0
Macrosteles quadrilineatus	2019-07-16	Allegan	1000	Celery	Out	26	0
Macrosteles quadrilineatus	2019-08-07	Newaygo	1000	Carrot	In	90	0
Macrosteles quadrilineatus	2019-08-13	Allegan	1000	Celery	Out	3	0
Macrosteles quadrilineatus	2019-07-24	Oceana	1050	Carrot	Out	4	0
Macrosteles quadrilineatus	2019-08-19	Allegan	1050	Celery	Out	2	0
Macrosteles quadrilineatus	2019-07-22	Allegan	1100	Celery	Out	79	0
Macrosteles quadrilineatus	2019-06-14	Oceana	1150	Carrot	Out	2	0
Macrosteles quadrilineatus	2019-08-13	Allegan	1150	Celery	Out	25	0
Macrosteles quadrilineatus	2019-08-19	Allegan	1150	Celery	Out	24	0
Macrosteles quadrilineatus	2019-05-20	Van Buren	1200	Celery	In	1	0
Macrosteles quadrilineatus	2019-06-26	Allegan	1200	Celery	In	1	0
Macrosteles quadrilineatus	2019-07-02	Allegan	1200	Celery	In	3	0
Macrosteles quadrilineatus	2019-08-15	Oceana	1200	Carrot	Out	7	0
Macrosteles quadrilineatus	2019-06-18	Allegan	1300	Celery	In	1	0
Macrosteles quadrilineatus	2019-06-21	Oceana	1300	Carrot	In	3	0
Macrosteles quadrilineatus	2019-06-26	Allegan	1300	Celery	In	6	0
Macrosteles quadrilineatus	2019-07-30	Allegan	1350	Celery	Out	10	0
Macrosteles quadrilineatus	2019-07-30	Allegan	1350	Celery	Out	21	0
Macrosteles quadrilineatus	2019-08-09	Allegan	1350	Celery	Out	4	0
Macrosteles quadrilineatus	2019-08-19	Allegan	1400	Celery	Out	10	0
Macrosteles quadrilineatus	2019-07-09	Allegan	1500	Celery	In	18	0
Macrosteles quadrilineatus	2019-08-07	Oceana	1500	Carrot	In	6	0
Macrosteles quadrilineatus	2019-06-12	Allegan	1600	Celery	In	3	0
Macrosteles quadrilineatus	2019-07-16	Allegan	1600	Celery	Out	19	0
Macrosteles quadrilineatus	2019-08-13	Allegan	1600	Celery	Out	35	1
Macrosteles quadrilineatus	2019-08-09	Allegan	1750	Celery	Out	18	0
Macrosteles quadrilineatus	2019-06-03	Van Buren	1800	Celery	In	108	0
Macrosteles quadrilineatus	2019-06-14	Oceana	1800	Carrot	Out	26	0
Macrosteles quadrilineatus	2019-06-25	Allegan	1800	Celery	In	4	0
Macrosteles quadrilineatus	2019-06-12	Allegan	1900	Celery	In	7	0
Macrosteles quadrilineatus	2019-06-21	Oceana	2050	Carrot	Out	71	0
Macrosteles quadrilineatus	2019-06-12	Muskegon	2100	Celery	In	22	0
Macrosteles quadrilineatus	2019-06-11	Allegan	2200	Celery	In	20	0
Macrosteles quadrilineatus	2019-06-19	Allegan	2400	Celery	In	13	1
Macrosteles quadrilineatus	2019-06-18	Allegan	2900	Celery	In	12	0
Macrosteles quadrilineatus	2019-06-25	Allegan	3925	Celery	In	7	0
Macrosteles quadrilineatus	2018-06-13	Mason	NA	Carrot	In	56	0
Macrosteles quadrilineatus	2018-06-14	Oceana	NA	Carrot	Out	45	0
Macrosteles quadrilineatus	2018-06-19	Mason	NA	Carrot	In	39	0
Macrosteles quadrilineatus	2018-06-28	Mason	NA	Carrot	In	38	0
Macrosteles quadrilineatus	2018-06-28	Oceana	NA	Carrot	In	44	0
Macrosteles quadrilineatus	2018-06-29	Oceana	NA	Carrot	Out	30	0
Macrosteles quadrilineatus	2018-07-03	Allegan	NA	Celery	In	34	0
Macrosteles quadrilineatus	2018-07-03	Allegan	NA	Celery	In	1	0
Macrosteles quadrilineatus	2018-07-05	Mason	NA	Carrot	In	20	0
Macrosteles quadrilineatus	2018-07-05	Oceana	NA	Carrot	In	25	0
Macrosteles quadrilineatus	2018-07-05	Oceana	NA	Carrot	In	49	0
Macrosteles quadrilineatus	2018-07-10	Oceana	NA	Carrot	In	55	0
Macrosteles quadrilineatus	2018-07-12	Mason	NA	Carrot	In	28	0
Macrosteles quadrilineatus	2018-07-25	Oceana	NA	Carrot	In	53	1
Macrosteles quadrilineatus	2018-07-30	Oceana	NA	Carrot	In	43	2
Macrosteles quadrilineatus	2018-07-30	Mason	NA	Carrot	In	48	0
Macrosteles quadrilineatus	2018-08-01	Mason	NA	Carrot	In	26	0
Macrosteles quadrilineatus	2019-06-18	Allegan	NA	Celery	In	10	0
Macrosteles quadrilineatus	2019-06-18	Allegan	NA	Celery	In	54	0
Macrosteles quadrilineatus	2019-06-26	Oceana	NA	Carrot	In	2	0
Macrosteles quadrilineatus	2019-06-26	Oceana	NA	Carrot	In	22	0
Macrosteles quadrilineatus	2019-06-26	Oceana	NA	Carrot	Out	6	0
Macrosteles quadrilineatus	2019-06-26	Oceana	NA	Carrot	Out	14	0
Macrosteles quadrilineatus	2019-06-26	Oceana	NA	Carrot	Out	19	0
Macrosteles quadrilineatus	2019-06-26	Oceana	NA	Carrot	Out	20	0
Graphocephala hieroglyphica	2019-07-30	Oceana	200	Carrot	In	3	0
Graphocephala hieroglyphica	2019-08-15	Oceana	500	Carrot	Out	3	0
Graphocephala hieroglyphica	2019-07-24	Oceana	600	Carrot	In	2	0
Graphocephala hieroglyphica	2019-08-15	Oceana	600	Carrot	Out	1	0
Graphocephala hieroglyphica	2019-08-22	Oceana	600	Carrot	Out	1	0
Graphocephala hieroglyphica	2019-07-24	Oceana	750	Carrot	In	1	0
Graphocephala hieroglyphica	2019-07-24	Oceana	750	Carrot	In	4	0
Graphocephala hieroglyphica	2019-07-24	Oceana	750	Carrot	In	1	0
Graphocephala hieroglyphica	2019-08-07	Oceana	4150	Carrot	In	1	0
Graphocephala hieroglyphica	2019-08-07	Oceana	4150	Carrot	In	29	0
Norvellina sp.	2019-06-11	Allegan	200	Celery	Out	1	0
Norvellina sp.	2018-07-10	Allegan	900	Celery	In	1	0
Paraphlepsius sp.	2019-06-18	Allegan	200	Celery	Out	1	0
Paraphlepsius sp.	2019-07-23	Allegan	200	Celery	Out	1	0
Paraphlepsius sp.	2019-06-26	Allegan	300	Celery	Out	1	0
Paraphlepsius sp.	2019-08-01	Oceana	300	Carrot	In	1	0
Paraphlepsius sp.	2019-06-06	Allegan	400	Celery	Out	1	0
Paraphlepsius sp.	2019-07-24	Oceana	750	Carrot	In	1	0
Paraphlepsius sp.	2019-07-10	Allegan	900	Celery	Out	1	0
Paraphlepsius sp.	2019-07-10	Allegan	1200	Celery	Out	1	0
Paraphlepsius sp.	2019-08-17	Oceana	1200	Carrot	In	1	0
Paraphlepsius sp.	2019-08-19	Allegan	1400	Celery	Out	2	0
Paraphlepsius sp.	2019-07-10	Allegan	1550	Celery	Out	1	0
Paraphlepsius sp.	2019-08-09	Allegan	1750	Celery	Out	1	0
Paraphlepsius sp.	2018-06-28	Oceana	NA	Carrot	In	1	0
Paraphlepsius sp.	2018-07-05	Oceana	NA	Carrot	In	1	0
Paraphlepsius sp.	2019-05-31	Allegan	NA	Celery	Out	1	0
Paraphlepsius sp.	2019-07-14	Oceana	NA	Carrot	Out	2	0
Psammotettix lividellus	2019-07-03	Oceana	200	Carrot	Out	1	0
Psammotettix lividellus	2019-07-23	Allegan	200	Celery	Out	1	0
Psammotettix lividellus	2019-07-23	Allegan	250	Celery	Out	2	0
Psammotettix lividellus	2019-07-11	Oceana	300	Carrot	Out	1	0
Psammotettix lividellus	2019-07-16	Allegan	300	Celery	Out	1	0
Psammotettix lividellus	2019-08-01	Oceana	300	Carrot	In	1	0
Psammotettix lividellus	2019-08-01	Oceana	400	Carrot	Out	1	0
Psammotettix lividellus	2019-07-05	Oceana	500	Carrot	Out	1	0
Psammotettix lividellus	2019-08-15	Oceana	500	Carrot	Out	2	0
Psammotettix lividellus	2019-07-18	Oceana	550	Carrot	Out	1	0
Psammotettix lividellus	2019-08-22	Oceana	600	Carrot	Out	3	0
Psammotettix lividellus	2019-07-09	Allegan	650	Celery	Out	57	0
Psammotettix lividellus	2019-07-30	Allegan	700	Celery	Out	3	0
Psammotettix lividellus	2019-07-23	Allegan	750	Celery	Out	1	0
Psammotettix lividellus	2019-07-22	Allegan	800	Celery	Out	1	0
Psammotettix lividellus	2019-07-10	Allegan	900	Celery	Out	8	0
Psammotettix lividellus	2019-07-21	Allegan	950	Celery	Out	2	0
Psammotettix lividellus	2019-07-16	Allegan	1000	Celery	Out	2	0
Psammotettix lividellus	2019-07-22	Allegan	1100	Celery	Out	10	0
Psammotettix lividellus	2019-08-13	Allegan	1150	Celery	Out	2	0
Psammotettix lividellus	2019-08-13	Allegan	1150	Celery	Out	4	0
Psammotettix lividellus	2019-08-19	Allegan	1400	Celery	Out	1	0
Psammotettix lividellus	2019-07-09	Allegan	1500	Celery	Out	26	0
Psammotettix lividellus	2019-07-10	Allegan	1550	Celery	Out	17	1
Psammotettix lividellus	2019-07-16	Allegan	1600	Celery	In	8	0
Psammotettix lividellus	2019-08-13	Allegan	1600	Celery	Out	12	0
Psammotettix lividellus	2019-08-09	Allegan	1750	Celery	Out	4	0
Psammotettix lividellus	2019-07-24	Oceana	1850	Carrot	Out	2	0
Psammotettix lividellus	2019-08-09	Allegan	1950	Celery	Out	17	0
Psammotettix lividellus	2019-07-11	Oceana	3150	Carrot	Out	1	0
Psammotettix lividellus	2019-07-02	Allegan	NA	Celery	Out	1	0
Psammotettix lividellus	2019-07-02	Allegan	NA	Celery	Out	13	0
Psammotettix lividellus	2019-07-14	Oceana	NA	Carrot	Out	2	0
Psammotettix lividellus	2019-07-14	Oceana	NA	Carrot	Out	3	0
Psammotettix lividellus	2019-07-22	Allegan	NA	Celery	Out	2	0
Scaphytopius sp.	2019-07-10	Oceana	150	Carrot	Out	1	0
Scaphytopius sp.	2019-07-02	Allegan	200	Celery	Out	1	0
Scaphytopius sp.	2019-07-11	Oceana	200	Carrot	Out	1	0
Scaphytopius sp.	2019-07-18	Oceana	550	Carrot	Out	1	0
Scaphytopius sp.	2019-06-12	Allegan	750	Celery	Out	1	0
Scaphytopius sp.	2019-06-12	Allegan	750	Celery	Out	1	0
Scaphytopius sp.	2019-07-22	Allegan	800	Celery	Out	1	0
Scaphytopius sp.	2018-06-12	Ottawa	900	Celery	In	1	0
Scaphytopius sp.	2019-07-10	Allegan	900	Celery	Out	1	0
Scaphytopius sp.	2019-07-10	Allegan	1550	Celery	Out	2	0
Scaphytopius sp.	2019-07-16	Allegan	1600	Celery	Out	1	0
Scaphytopius sp.	2019-06-14	Oceana	1800	Carrot	Out	1	0
Scaphytopius sp.	2019-06-25	Allegan	3925	Celery	Out	1	0
Scaphytopius sp.	2018-06-28	Mason	NA	Carrot	In	1	0
Scaphytopius sp.	2018-06-28	Mason	NA	Carrot	In	1	1
Scaphytopius sp.	2018-07-03	Allegan	NA	Celery	In	1	0
Scaphytopius sp.	2019-06-18	Allegan	NA	Celery	Out	1	0
Unknown	2019-07-14	Oceana	250	Carrot	Out	1	0
Unknown	2019-07-23	Allegan	250	Celery	Out	1	0
Unknown	2019-06-14	Oceana	400	Carrot	Out	1	0
Unknown	2019-06-14	Oceana	400	Carrot	Out	1	0
Unknown	2019-06-14	Oceana	400	Carrot	Out	1	0
Unknown	2019-07-11	Oceana	450	Carrot	Out	1	0
Unknown	2019-07-11	Oceana	450	Carrot	Out	1	0
Unknown	2019-07-11	Oceana	450	Carrot	Out	1	0
Unknown	2019-07-08	Oceana	550	Carrot	Out	1	0
Unknown	2019-07-18	Oceana	550	Carrot	Out	1	0
Unknown	2019-07-24	Oceana	600	Carrot	Out	1	0
Unknown	2019-08-22	Oceana	600	Carrot	Out	1	0
Unknown	2019-07-14	Oceana	650	Carrot	Out	1	0
Unknown	2019-07-24	Oceana	750	Carrot	In	1	0
Unknown	2019-07-10	Allegan	900	Celery	Out	1	0
Unknown	2019-07-20	Allegan	1550	Celery	Out	1	0
Unknown	2019-07-20	Allegan	1550	Celery	Out	1	0
Unknown	2019-07-11	Oceana	3150	Carrot	Out	1	0
Unknown	2019-07-11	Oceana	3150	Carrot	Out	1	0
Unknown	2019-07-11	Oceana	3150	Carrot	Out	4	0
Unknown	2019-08-07	Oceana	4150	Carrot	In	1	0
Unknown	2019-08-07	Newaygo	4150	Carrot	In	1	0
Unknown	2018-06-29	Oceana	NA	Carrot	In	1	0
Unknown	2018-06-29	Oceana	NA	Carrot	In	1	0
Unknown	2018-07-10	Allegan	NA	Celery	Out	1	0
Unknown	2018-07-30	Mason	NA	Carrot	In	1	0
Unknown	2019-06-14	Oceana	NA	Carrot	Out	1	0
Unknown	2019-07-14	Oceana	NA	Carrot	Out	1	0
Unknown	2019-07-14	Oceana	NA	Carrot	Out	4	0
